# Supplementary material for: TrainTracks - federated learning for reproducible research on sensitive medical data
Source: BMC Med Inform Decis Mak. 2026 May 21;26:185. doi: 10.1186/s12911-026-03553-7 (PMC13195871; doi:10.1186/s12911-026-03553-7)
Supplement: Supplementary file 1 — Supplementary Material 1 [file 12911_2026_3553_MOESM1_ESM.xlsx]

## Sheet: Data
Name	Description	Applicable to FL setting?	Reason for why not applicable	Contained in original PADME (automatically) (Y/N/NA/?)	Reasoning (PADME)	Contained in Concept (Y/N/NA/?)	Reasoning (Concept)	Legend: -: prohibited; o: possible manually; +: partial support; ++: full support
Data repository	Share data in a community repository or the simulation enviroment	N	FL settings are ususally applied when data needs to stay private	-	-	-	-
Data distribution	How will the dataset will be distributed (e.g., tarball on website, API, GitHub)?	N	FL settings are ususally applied when data needs to stay private	-	-	-	-
Data appendix	All novel datasets introduced in this paper are included in a data appendix	N	FL settings are ususally applied when data needs to stay private	-	-	-	-
Dataset from literature	All datasets drawn from the existing literature (potentially including authors’ own previously published work) are publicly available	N	FL settings are ususally applied when data needs to stay private	-	-	-	-
Cite Data	All datasets drawn from the existing literature (potentially including authors’ own previously published work) are accompanied by appropriate citations	Y	-	o	This needs to be coordinated and managed by the local Stations PI.	o	See PADME section.
Data citeable	Generate DOI or PURL.	?	Even though datasets are typically private in FL settings, a private dataset can still be referred to. For reproducibility puproses, a DOI or PURL can be considered as a unique identififer. Especially when planning to refer to it in multiple publications. However does such a unqiue idnetifier need to be registered with an external organization? Maybe only for aggregated datasets that you have fin…	o	Can be created manually at some point by the consortium.	o	See PADME section.
Data relevant statistic	For all datasets used, The relevant statistics, such as number of examples	Y	-	o	Can be created manually based on the local Stations dataset.	++	Each stations dataset is requried to be accompanied by an (automatically extracted) metadata file. Basic statistisc about such a dataset can be easily extrcated automatically. They should be required be the consortium.
Unavailable Dataset Description	All datasets that are not publicly available (especially proprietary datasets) are described in detail	?	FL settings are ususally applied when data needs to stay private. So the level of details taht can be provided about the individual stations datasets should be limited. Information about the aggregated dataset should be shareable in high levels of detail.	o	May be described by the local Stations PI. But not required from PADME.	++	Each statiosn dataset is requried to be accompanied by an (automatically extracted) metadata file. The level of detail of the description is decided upon by he consortium. An aggregation layer describing the aggregated dataset is contained in the concept.
Data collection, annotation and quality	For all datasets used, For new data collected, a complete description of the data collection process, such as instructions to annotators and methods for quality control	Y	-	o	-	+	This depends on the decisions of the consotium. Information on collection process and instruction to annotators typically need to be created manually or during the collection process. the concept has contact with the data once it has been collected already. However, DataLad offers the option to track all data transformation steps, these are traceable with the concept.
Train/validation/test splits.	For all datasets used, The details of train/validation/test splits.	Y	-	?	PADME stores which Trains were run on which Stations.	++	the concept keeps a record of which ttrains were run on which version of the datasets at each station. Based on these tracks one can reconstruct which datasets were accessed for the train containing the training, validation and evaluation code. As long as the training, validation and evaluation was run via TrainTrack, the corresponding datasets and by that the train, test and validation split can…	Mehrshad please check. You can configure which dataset at whioch station shall be used for which Train right?
Excluded data	For all datasets used, An explanation of any data that were excluded, and all preprocessing steps.	Y	Possible to share exclusion criteria, even if data is private. Information on pre-processing steps is freely shareable.	o	May be described by the local Stations PI. But not required from PADME.	+	If data is excluded using a script, the script can be executed via DataLad and then is directly tracked in the history of the local DataLad commits. Same holds for pre-processing via a script. Any manual steps would need to be described manually.
Preprocessing cleaning and labelling	Was any preprocessing/cleaning/labeling of the data done (e.g., discretization or bucketing, tokenization, part-of-speech tagging, SIFT feature extraction, removal of instances, processing of missing values)? If so, please provide a description.	Y	-	o	May be described by the local Stations PI. But not required from PADME.	+	If data is pre-processed/cleaned using a script, the script can be executed via DataLad and then is directly tracked in the history of the local DataLad commits. Any manual steps would need to be described manually.
Raw data	Was the “raw” data saved in addition to the preprocessed/cleaned/labeled data (e.g., to support unanticipated future uses)? If so, please provide a link or other access point to the “raw” data.	?	The "raw" data should and can be saved at the local stations, a link or orther access points cannot be provided to it, as the data should remain private.	o	Depends on the Station, as no recommendations or guidelines are provided.	++	The YODA principles enforce, that the raw data is kept in a sub-folder/repository of the local stations DataLad repository. So consortia applying the the concept framwork follow this principle.
Preprocessing software	Is the software used to preprocess/clean/label the instances available? If so, please provide a link or other access point.	Y	-	o	Depends on the software that was used.	+	Depends on the software that was used. However the exact version of the software used to process the data is linked within the DataLad commits. For all software that would be freely shareable, the constortium could promote publishing/linking to it upon publication of research results obtained using the concept.
Data metadata	Include basic metadata describing the data.	Y	The definition of "basic metadata" is unclear here. However high-level metadata describing the aggregated dataset shouöd be shareable, even in sensitive data settings.	o	Depends on the local data management of the individual stations. No overarching metadata describing the aggregated dataset is provided.	++	Each statiosn dataset is requried to be accompanied by an (automatically extracted) metadata file. The level of detail of the description is decided upon by he consortium. An aggregation layer describing the aggregated dataset is contained in the concept. The metadata schema can be designed in a way that contains "basic metadata".
Dataset contacts	How can the owner/curator/manager of the dataset be contacted (e.g., email address)?	Y	-	o	The PIs of each local station are known to the consortium. May not be retrieved automatically.	++	The contact to the owner/curator/manager should be contained in the local top-level metadata, this can be required by the constortium. Needs to be manually added once.
Data license, Intelectual property, term of use	Give the data a license including Intelectual property and use terms or regulatory restrictions	N	Since the data is private, no license is needed.	-	-	-	-

## Sheet: Method
Name	Description	Applicable to FL setting?	Reason for why not applicable	Contained in original PADME (automatically) (Y/N/NA/?)	Reasoning (PADME)	Contained in Concept (Y/N/NA/?)	Reasoning (Concept)	Legend: -: prohibited; o: possible manually; +: partial support; ++: full support
Hypothesis	Document the hypotheses to be assessed.	Y	-	o	Within the consortiums work plan and agreement.	o	See PADME section.
Prediction	Document the predicted outcome.	Y	-	o	Within the consortiums work plan and agreement.	o	See PADME section.
Setup	Parameters and conditions to be tested and desired statistical significance of results.	Y	-	o	Within the consortiums work plan and agreement.	o	See PADME section.
Problem description	Description of problem to be solved.	Y	-	o	Within the consortiums work plan and agreement.	o	See PADME section.
Outline	Describe method conceptually.	Y	-	o	Within the consortiums work plan and agreement.	o	See PADME section.
Model involved	What type of model is it? This includes basic model architecture details, such as whether it is a Naive Bayes classifier, a Convolutional Neural Network, etc. This is likely to be particularly relevant for software and model developers, as well as individuals knowledgeable about machine learning, to highlight what kinds of assumptions are encoded in the system.	Y	-	+	Within the consortiums work plan and agreement as well as in the code of the analysis train and trace of the trains schedule. However metadata describing the code and used machine learning model is out of scope for this concept.	+	See PADME section.
Method Assumption and Restriction	For all models and algorithms, A clear explanation of any assumptions	Y	-	o	Might be within the consortiums work plan and agreement or in documentation on analysis code.	o	See PADME section.
Mathematical Setting	For all models and algorithms, A clear description of the mathematical setting, algorithm, and/or model.	Y	-	+	The code is provided within the Trains and the Train Depot. Information on Train schedule and FL aggregation strategy are also stored in the Central Service.	+	See PADME section.
Algorithm Complexity	For all models and algorithms, An analysis of the complexity (time, space, sample size) of any algorithm.	Y	-	+	The code is provided within the Trains and the Train Depot. Information on Train schedule and FL aggregation strategy are also stored in the Central Service. The information can be generated from this.	+	See PADME section.
Pseudo code	Support for pseudo code.	Y	-	+	The code is provided within the Trains and the Train Depot. Information on Train schedule and FL aggregation strategy are also stored in the Central Service. The information can be generated from this.	+	See PADME section.

## Sheet: Experiment
Name	Description	Applicable to FL setting?	Reason for why not applicable	Contained in original PADME (automatically) (Y/N/NA/?)	Reasoning (PADME)	Contained in Concept (Y/N/NA/?)	Reasoning (Concept)	Legend: -: prohibited; o: possible manually; +: partial support; ++: full support
Results	Document the results and the analysis.	Y	-	+	Documents the Train Runs and results of the Train Runs in the Central Service. Does not document the local datasets version.	++	the concept fully documents the analysis and results including Train version, local dataset versions and Train schedules. Based on this information the compelte FL experiment can be repeated.
Hyper-parameters	The range of hyper-parameters considered, method to select the best hyper-parameter configuration, and specification of all hyper-parameters used to generate results. For alla the (hyper)parameters used for each model/algorithm and tried development of the paper.	Y	Hyper parameter tuning in FL can take various forms. Either centralized tuning prio to the federated learning on some proxy set, via different federated hyper parameter optimization approaches or via adaptive tuning methods.	+	PADME does not support to centrally define and pass variables, like hyper-parameters when creating a train. The only option for a researcher to include hyper-parameter tuning within their FL setup, is to implement it within the Trains code. In this case the search space of the hyper-parameter tuning can be extracted from the Trains code.	+	See PADME section.
Training	The exact number of training and evaluation runs.	Y	-	++	PADME keeps a record of Train runs.	++	See PADME section.
Measure	A clear definition of the specific measure or statistics used to report results.	Y	-	+	For results obtained by running the Trains in PADME, they are defined within the code of the Train run. However the verison of the Train is not tracked.	+	See PADME section.
Central tendency and variation	A description of results with central tendency (e.g.mean) & variation (e.g.errorbars).	Y	-	o	PADME does not enforce or restrict which results should be captured by the Trains and thereby does not enforce reporting of central tendency and variation. This is the responsibility of the individual researcher.	o	See PADME section.
Run-Time Energy cost	The average run time for each result, or estimated energy cost.	Y	-	+	PADME tracks static server information about the local Stations, such as number of CPU cores, RAM and GPU availability. It also tracks dynamic runtime metrics,like the actual resource usage during local Train execution, which are stored within the Central Service Metadata Store. Runtime can be estimated based on the start and end of a Train run. Runtime estimations in O(n) notation can be derived…	+	See PADME section.
Claims	State how the analysis supports the claims.	Y	-	o	Needs to be stated manually, by the researcher interpreteing the results.	o	See PADME section.
Assumption and restriction	All assumptions and restrictions are stated clearly and formally	Y	-	o	Needs to be stated manually, by the researcher/consortium creating the project.	o	See PADME section.
Theoretical tool citation	Appropriate citations to theoretical tools used are given	Y	-	o	Needs to be stated manually, by the researcher/consortium creating the project.	o	See PADME section.	?
Formal claims	All novel claims are stated formally (e.g., in theorem statements)	Y	-	o	Needs to be stated manually, by the researcher stating the claims.	o	See PADME section.
Proof of claims	For any theoretical claim, A complete proof of the claim, Proof sketches or intuitions are given for complex and/or novel results.	Y	-	o	Needs to be stated manually, by the researcher stating the claims.	o	See PADME section.
Justification	Justify datasets, method, and metrics	Y	-	o	Needs to be stated manually, by the researcher choosing the datasets, methods and metrics.	o	See PADME section.
Workflow	Workflow representation summarizing experiment execution and configurations.	Y	-	+	Can be automatically assembled based on the Trains code and Schedule.	++	Can be automatically assembled based on the trains code and schedule. The additional references to the exact datasets used at each station and the tracks of processign applied to them within the local DataLad instance, allows for a more detailed description of the workflow.
Workflow execution	Workflow execution traces with settings raw, processed, and final data.	Y	-	o	Depends on the setup at each local station.	++	The processing steps from scripts are tracked within DataLad including the raw data, settings and resuling data. Since the concept conforms to the YODA principles.
Worflow result command	For all shared code related to this work, check if you include - README file includes table of results accompanied by precise command to run to produce those results.	Y	-	+	Needs to be checked by the researcher publishing the code. Can be created based on the Trains and Schedule. The exact reference to the dataset version is missing.	++	Extended by adding the dataset versions.
Training Code	For all shared code related to this work, check if you include -Training code.	Y	-	+	Needs to be checked by the researcher publishing the code. Publishable by publishing the analysis Train and its Schedule configuration. The exact reference to the dataset version is missing.	++	Extended by adding the dataset versions.
Evaluation Code	For all shared code related to this work, check if you include -Evaluation code.	Y	-	+	Needs to be checked by the researcher publishing the code. Publishable by publishing the evaluation Train and its Schedule configuration. The exact reference to the dataset version is missing.	++	Extended by adding the dataset versions.
Pretraining Code	For all shared code related to this work, check if you include -(Pre-)trained model(s).	Y	-	o	Needs to be checked by the researcher publishing the code.	o	See PADME section.
Hardware	Hardware used to conduct the experiment. For all reported experimental results, and especially when runtime critical experiments are carried, check if you include- A description of the computing infrastructure used.	?	In FL settings collaborators often are cautiuous about sharing the exact infrastructure they are running the analysis on. If they are willing these specifications may be shared and stored within a protected central repository.	+	PADME tracks static server information about the local Stations, such as number of CPU cores, RAM and GPU availability. No further details are tracked.	+	See PADME section.
Software and code dependency	Document the software and code dependencies	Y	-	++	The trains are executable docker containers. The software and code dependencies are stored within the dockerfile. The Central Service Metadata Store can store information of Dependable Software as well as further dependencies of a Train.	++	See PADME section.
Code repository	Shared code in repository.	?	Some code may need to stay private.	+	The code of the Trains is stored in the Train Depot in a dockerized form. Local scripts of the stations may not be shared within a code repository.	+	See PADME section.
Code paper appedix	All code required for conducting experiments is included in a code appendix	?	Some code may need to stay private.	o	Needs to be appended by researcher publishing the results manually. Some code may need to stay private.	o	See PADME section.
Unavailable code	Some code required for conducting experiments cannot be made available because of reasons reported in the paper or the appendix	Y	-	o	Reasons need to be reported by researcher responsible for publication manually.	o	See PADME section.
Code metadata	Include metadata for describing the code.	Y	-	o	PADME does not enforce describing code by including metadata.	o	Facilitation. Code version is kept within the concept.
Code and model license	Include a license for code and models	Y	-	o	Needs to be added manually by researcher responsible for publishing.	o	See PADME section.
Citation Export	Automatically generate reference for experiment, code, models	Y	-	o	Needs to be generated by researcher responsible for publishing.	o	See PADME section.
Model Reference	Paper or other resources for more information: Where can resources for more information be found?	Y	-	o	Needs to be added manually by researcher responsible for publishing.	o	See PADME section.
Model Date	When was the model developed?	Y	-	+	Needs to be added manually by researcher responsible for publishing, could be based on the date the Train was registered with the Train Depot.	+	See PADME section.
Model Feedback	Feedback on the model: E.g., what is an email address that people may write to for further information?	Y	-	o	Needs to be added manually by researcher responsible for publishing.	o	See PADME section.
Code citeable	Generate a digital object identifier (DOI) or persistent URL (PURL) for experiment.	Y	-	o	Needs to be added manually by researcher responsible for publishing.	o	See PADME section.

## Sheet: ML and DL Specific Recommendati
Name	Description	Application context	Applicable to FL setting?	Reason for why not applicable	Contained in original PADME (Y/N/?)	Reasoning (PADME)	Contained in Concept (Y/N/?)	Reasoning (Concept)
Hyper-parameters	Use tools that automatically capture data inputs and model hyper-parameters while training a DL model. Store the training parameters and the input data together with the AI model (e.g. dtoolAI)	All DL areas	?	Capturing of data inputs to the data model is not applicable in FL settings, due to privacy of the data.	N	Manual process.	N	See PADME section.
Measure	Document the measurement metrics, which is essential for reinforcement learning.	Deep RL	N	-	N	-	N	-
Workflow	Use documentation frameworks to document training, documenting also software dependencies. Avoid algorithmic factors of irreproducibility setting the random seeds at the beginning of each run	All ML areas	Y	-	N	Manual process.	N	See PADME section.
Workflow execution	Employ automatic versioning tools enabling versioning both the code and the binary artifacts (e.g. Deep Forge).	All DL areas	Y	-	?	Versioning of the analysis software is handled within the Train Depot. No Versioning of the local Stations data is supported.	Y	the concept expands the verisioning support of the platform, by adding support for versioning the local Stations datasets.
Data collection, annotation and quality	Document carefully the data acquisition process for physical AI systems. Annotate the training data with metadata and give them a persistent identifiers (e.g., URIs).	Biomedical applications, Embodied agents, Deep RL	Y	-	N	Manual process.	?	the concept supports annotation of training data with metadata. Via DataLad each dataset version at each Station is assigned a unique identifier. Data aquisition process needs to be documented manually.
Data collection, annotation and quality	Report the inclusion and exclusion criteria for the considered cases. Provide descriptive statistics of data. Describe the acquisition protocols and parameters	Biomedical applications	?	Descriptive statistics may be provided on the aggregated dataset, as long as they fullfill the anonymization requirements.	N	Manual process.	N	See PADME section.
Preprocessing cleaning and labelling	Provide a detailed description of the calibration procedures that were applied to the physical system that produced te data	Embodied agents, Deep RL	N	-	N	-	N	-
Preprocessing cleaning and labelling	Describe the expertise of data annotators and the process to reach consensus among them. Describe and document the tools and the parameters set for annotating the data. Describe any pre-processing step implemented for enhancing the quality of the data or harmonize different datasets	Biomedical applications	Y	-	N	Each of these is a manual process in the PADME platform.	?	Supports tracking of preprocessing steps via DataLad.
Raw data	If this is feasible, make the raw data available along with the pre-processed/labelled/cleaned data	Embodied agents, Biomedical applications	N	Due to privacy concerns in which FL is typically used, not applicable.	N	-	N	-
Preprocessing software	If possible use commodity, open-source software for data manipulation, documenting the process. If proprietary software is used, make it available and document at the same (high) level of details as the entire project	All DL areas	Y	Sharing of proprietary pre-processing software only permittable if no information about local data can be gathered from it.	N	Manual process.	N	See PADME section.
Randomness	Pre-set random seeds or use a record-and-replay technique to eliminate sources of randomness	All DL areas	Y		N	Up to the researcher.	N	See PADME section.
Algorithmic indeterminism	Avoid the use of stochastic layers in neural networks, random initialisation of weights, random ordering of data shuffling, and stochastic data augmentation	All DL areas	Y	-	N	Up to the researcher.	N	See PADME section.
Implementation indeterminism (software)	Chose deterministic implementations of primitive operations, avoid autotune mechanisms in libraries, avoid the use of multiple processes that cannot guarantee data order, use dockerization techniques	All DL areas	Y	-	?	As all code on is delivered in dockerized form via Trains, the dockerization requriement is satisfied. Everything esle is up to the researcher.	?	See PADME section.
Implementation indeterminism (hardware)	Eliminate unsupported non-deterministic operations, use techniques facilitating reproducibility of GPU workloads, use advanced dockerization, such as DetTrace or apply a profile-and-patch technique	All DL areas	Y	-	N	Manual process.	N	See PADME section.
Comparison to baselines and previous results	Use reference implementations and consistent evaluation protocols, use benchmarks that support reproducibility (e.g. ACRV, EGAD in manipulation)	Deep RL, embodied agents, biomedical applications	Y	-	N	Manual process.	N	See PADME section.
Evaluation procedures in RL	The evaluation pipeline for reinforcement learning, including deep RL, should be standardised in order to obtain reprodcucible results	Deep RL	N	-	N	-	N	-
Using public datasets of sensor data	When documenting data provenance, describe the methods and implementation stack for any preprocessing/transformation steps executed on the data. Document the version of dataset being used (e.g. using DOI), particularly if anything was changed with respect to the originally published one	Embodied agents, biomedical applications	Y	-	N	Manual process.	?	If data is pre-processed/cleaned using a script, the script can be executed via DataLad and then is directly tracked in the history of the local DataLad commits and can by this versioned. Any manual steps would need to be described manually.
Using simulated environments	Consider trade-off between sim2real randomisation and reproducibility. Whenever possible use a reproducibility-aware simulator, such as Gym-Ignition, Isaac Gym	Embodied agents, biomedical applications	NA	-	N	-	N	-
Data selection	Integrate multi-institutional datasets. Prefer when possible prospective data. Always consider to validate models on prospective data	Biomedical applications	Y	-	Y	Supports integration of multi-institutional datasets by providing a FL platform. Validation on prospecitve data needs to be considered by the researcher when designing the project.	Y	See PADME section.
Data curation	Adopt privacy-preserving analysis techniques, in order to enable data sharing	Biomedical applications	Y	-	Y	Supports privacy-preserving analysis by providing a FL platform.	Y	See PADME section.
Model evaluation	Perform model calibration and report calibration curves and calibration measures. Perform global sensitivity analysis for attributes, report sensitivity plots and analyze if models are stable. Perform global sensitivity analysis for continuous and discrete attributes and report sensitivity plots and analyze if models are stable	Biomedical applications	Y	-	N	Depends on the study/experiment design.	N	See PADME section.
